# Supplementary material for: Evaluation of two distinct placental‐derived membranes and their effect on tenocyte responses in vitro
Source: J Tissue Eng Regen Med. 2019 Jun 13;13(8):1316–30. doi: 10.1002/term.2876 (PMC6771722; doi:10.1002/term.2876)
Supplement: Supplementary file 1 — Table S1. List of TaqMan Probes (ThermoFisher Scientific). [file TERM-13-1316-s003.xlsx]

## Sheet: Sheet1
Cytokine Name	Gene Abbreviation	Ascension Number
Collagen I	COL1A1	Hs00164004_m1
Collagen III	COL3A1	Hs00943809_m1
Elastin	ELN	Hs00355783_m1
Decorin	DCN	Hs00754870_s1
Tenascin C	TNC	Hs01115665_m1
Vascular Endothelial Growth Factor (VEGF)	VEGFA	Hs00900055_m1
Transforming growth factor beta 1 (TGF-β1)	TGFB1	Hs00998133_m1
Matrix Metalloprotease 1 (MMP-1)	MMP1	Hs00899658_m1
